# Supplementary material for: Non-Invasive Composition Identification in Organic Solar Cells via Deep Learning
Source: Nanomaterials (Basel). 2025 Jul 17;15(14):1112. doi: 10.3390/nano15141112 (PMC12299612; doi:10.3390/nano15141112)
Supplement: Supplementary file 1 [file nanomaterials-15-01112-s001.zip]

Archive with 1 entries (1 files):
- nanomaterials-3700176-supplementary.pdf
